# Supplementary material for: The impact of SO2 on wine flavanols and indoles in relation to wine style and age
Source: Sci Rep. 2018 Jan 16;8:858. doi: 10.1038/s41598-018-19185-5 (PMC5770432; doi:10.1038/s41598-018-19185-5)
Supplement: Supplementary file 2 — Dataset 1 [file 41598_2018_19185_MOESM2_ESM.xlsx]

## Sheet: Table S4
Supplementary Table S4. Descriptive Statistics and Anova (Tuckey) analysis of all 195 wines divided in groups.
Group	Red 1986-1998			Red 2000-2008			Red 2009-2013			Red 2014-2015			Rose			Sparkling			Sparkling Riserva			Sparkling Rosé			white 2002-09			white 2010-14			white 2015-16			Total
number of samples	4			34			16			6			5			27			6			4			9			12			72			195
	mean (mg/L)	standard deviation	Anova*	mean (mg/L)	standard deviation	Anova*	mean (mg/L)	standard deviation	Anova*	mean (mg/L)	standard deviation	Anova*	mean (mg/L)	standard deviation	Anova*	mean (mg/L)	standard deviation	Anova*	mean (mg/L)	standard deviation	Anova*	mean (mg/L)	standard deviation	Anova*	mean (mg/L)	standard deviation	Anova*	mean (mg/L)	standard deviation	Anova*	mean (mg/L)	standard deviation	Anova*	mean (mg/L)	standard deviation
ILA	n.d.		c	0.0505703	0.0411625	a	0.107495	0.101601	b	0.357275	0.269268	c	0.162414	0.158968	b	0.0609159	0.0356708	b	0.050095	0.0423467	a	0.058085	0.0680719	ab	0.103351	0.0673092	b	0.0328375	0.0188861	a	0.0224501	0.0490558	a	0.0591307	0.093702
ILA-GLU	n.d.		d	0.0387285	0.0302476	ab	0.0725063	0.0444449	b	0.15712	0.0596636	c	0.200382	0.091302	c	0.0228985	0.0198742	ab	0.011095	0.00797727	ab	0.010125	0.0118927	ab	0.0454267	0.0135611	ab	0.0526183	0.0156983	ab	0.0460189	0.0511474	ab	0.0488006	0.0533013
ILA-SO3H	5.94607	1.42519	bc	1.56921	1.11945	a	1.80617	1.64633	a	2.74388	2.00407	abc	4.9725	5.09541	abc	6.31568	7.23372	abc	8.3108	7.52243	c	3.74123	3.63876	abc	6.09812	2.66227	abc	2.49112	0.960766	ab	7.67936	2.57904	bc	5.23285	4.39269
IAA	0.173588	0.0211285	c	0.0119291	0.0381446	a	0.0322619	0.056586	a	n.d.		d	0.099904	0.0914411	b	n.d.		d	n.d.		d	n.d.		d	n.d.		d	n.d.		d	n.d.		d	0.0129742	0.0417703
IAA-ASP	n.d.		a	0.00484824	0.00407968	bc	0.00311625	0.00273342	abc	0.003925	0.00445396	abc	0.001256	0.00176807	ab	0.00176667	0.0015641	abc	n.d.		a	0.001175	0.0016929	ab	0.00277333	0.00236543	abc	0.00569333	0.003232	c	0.00187361	0.00178957	abc	0.00270508	0.00292896
IAA-SO3H	n.d.		a	nd		a	n.d.		a	n.d.		a	n.d.		a	0.105098	0.0848476	bcd	0.17714	0.108912	de	0.0732075	0.0853996	bc	0.130684	0.0508543	cde	0.130291	0.0660144	cde	0.204868	0.0761595	e	0.11269	0.106547
IPA	0.275228	0.0162387	d	0.178568	0.0338443	bc	0.176384	0.033262	bc	0.123317	0.0606707	ab	0.160444	0.0210455	abc	0.176726	0.0393042	bc	0.184123	0.0204751	bc	0.177245	0.0132484	bc	0.24136	0.0430053	cd	0.188367	0.0226919	bc	0.0940361	0.0716741	a	0.150385	0.0702454
ICA	0.0162275	0.000956221	c	0.00843412	0.00412115	ab	0.010025	0.00767622	b	0.00876833	0.00156941	ab	0.009264	0.00263796	ab	0.0039563	0.00335258	ab	0.00545833	0.00268353	ab	n.d.		c	0.00679556	0.000191449	ab	0.0055125	0.00258175	ab	n.d.		c	0.00585405	0.0047414
TRP	0.005105	0.00551718	a	0.110576	0.143703	ab	0.100398	0.138263	ab	0.588593	0.574453	c	0.464666	0.239882	bc	0.032547	0.0853244	a	0.006655	0.00870455	a	0.005075	0.00554528	a	0.0530533	0.0327568	a	0.336825	0.208203	bc	0.525294	0.344555	c	0.279594	0.334658
TRP-EE	n.d.		e	0.00825765	0.0101178	a	0.00765312	0.00691401	a	0.0593967	0.0184712	d	0.036606	0.0140023	c	0.00317963	0.0110897	a	n.d.		e	n.d.		e	0.00514444	0.00419466	a	0.0237492	0.00917693	bc	0.0133325	0.0108983	ab	0.0119107	0.0148574
N-TRP-EE	n.d.		a	0.00119529	0.000433452	b	0.00147875	0.000641247	b	0.001515	0.000729404	b	0.001224	0.000597436	b	n.d.		a	n.d.		a	n.d.		a	n.d.		a	n.d.		a	n.d.		a	0.000598667	0.000599253
N-SER	0.0322725	0.00191794	b	0.0266382	0.0164214	ab	0.0261556	0.0145077	ab	0.0329567	0.0222054	b	0.027344	0.0106033	ab	0.0161526	0.00683798	ab	0.0143083	0.00698194	a	0.02185	0.00889761	ab	0.0183722	0.00917625	ab	0.0159883	0.00803735	ab	0.0186253	0.00824519	ab	0.0210017	0.011936
KYNA	0.235355	0.0163885	e	0.163791	0.0824558	cd	0.212489	0.0857461	de	0.130297	0.0576317	bc	0.125588	0.0630974	bc	0.0437881	0.0246091	a	0.049415	0.0201475	a	0.046475	0.0209719	a	0.0708656	0.0123092	ab	0.0482358	0.0110471	a	0.0296504	0.0175837	a	0.0837743	0.0815882
KYN	0.0032725	0.00103397	a	0.00234912	0.0012406	a	0.00351688	0.00132576	a	0.00420833	0.0011825	a	0.004754	0.000402032	a	0.00307926	0.00132994	a	0.00303833	0.00166731	a	0.0016675	0.000888909	a	0.00316556	0.00155899	a	0.004845	0.00165184	a	0.0137072	0.00514337	b	0.0070761	0.00608531
TOL	0.0019425	0.00113185	a	0.122796	0.116584	ab	0.434721	0.628482	bc	0.497705	0.304514	c	1.1319	0.701662	d	0.0345656	0.0381478	a	0.010055	0.00686044	a	0.0176125	0.0142095	a	0.0748222	0.0257705	a	0.121573	0.0448533	bc	0.0383446	0.127319	a	0.132006	0.308152
TOL-SO3H	0.607577	0.215451	a	1.08949	0.616531	a	1.15783	0.886847	a	1.19223	1.09678	a	3.26015	2.99453	b	0.716776	0.488671	a	0.878462	0.595169	a	0.4994	0.350879	a	0.95053	0.570353	a	1.25034	0.617539	a	3.43576	0.983628	b	1.94363	1.49712
TYR	1.8652	0.485953	abc	1.24912	0.64566	a	1.24422	0.462358	a	1.51157	1.09235	ab	2.08842	0.834346	abc	3.39171	1.50013	d	2.38926	1.12336	abcd	1.75514	1.1908	abc	2.60731	0.655285	bcd	2.16982	0.331793	abc	2.83111	0.361893	cd	2.33654	1.07466
TYR-EE	0.0727925	0.0243801	a	0.192584	0.0975078	ab	0.188801	0.0912297	ab	0.322428	0.302056	c	0.14247	0.101978	ab	0.237207	0.0812805	bc	0.20508	0.0436576	bc	0.184045	0.0168159	ab	0.207754	0.0328373	bc	0.206292	0.0399301	bc	0.150315	0.0254297	ab	0.184851	0.0890973
N-TYR-EE	0.01403	0.00599094	c	0.0175129	0.0083997	cd	0.0126656	0.00593912	bc	0.00791833	0.00714855	ab	0.00306	0.00215915	a	0.00251926	0.000869221	a	0.00371333	0.000763536	a	0.0028325	0.00085574	a	0.00312	0.000753326	a	0.00281	0.000482022	a	0.002105	0.000437596	a	0.006318	0.00735457
TYL	2.77794	0.804259	abcd	4.10347	1.37016	ef	3.73179	0.913657	dfe	3.21242	0.802973	cde	4.88732	1.54695	f	2.16169	0.942179	abc	1.85869	0.464392	ab	1.67832	0.486429	a	2.56646	0.432018	abcd	3.12267	0.444001	bcde	2.18131	0.349017	abc	2.80977	1.18297
PHE	0.856805	0.103011	cd	0.813627	0.0933345	bcd	0.741646	0.123916	abc	0.654953	0.314112	a	0.706004	0.171529	ab	0.901554	0.0849548	d	0.921625	0.0467316	d	0.926937	0.0470197	d	0.918851	0.0860339	d	0.805512	0.0585454	bcd	0.821	0.0349405	bcd	0.825866	0.10779
ABA	0.378135	0.0855822	c	0.321509	0.0950437	c	0.332987	0.106932	c	0.338953	0.101292	c	0.18425	0.0558091	b	0.129293	0.0430259	ab	0.115245	0.0349173	ab	0.1091	0.0236628	ab	0.139067	0.0236053	ab	0.144083	0.0437612	ab	0.0745174	0.0369781	a	0.172775	0.125059
ABA-GLU	0.01737	0.0112282	ab	0.0251565	0.0224792	ab	0.0387931	0.0243273	ab	0.08686	0.0745057	b	0.17347	0.0967554	c	0.0372752	0.0358946	ab	0.030305	0.0173692	ab	0.023735	0.008166	ab	0.00356	0.00292125	a	0.0238467	0.0103635	ab	0.186966	0.0631938	c	0.0922922	0.0897233
ECAT-SO3H	6.09298	4.27052	ab	14.4834	8.84877	c	9.95455	13.7804	bc	1.348	2.17884	b	2.42703	2.53964	b	n.d.		a	n.d.		a	n.d.		a	0.123892	0.371677	a	0.0583117	0.201998	a	n.d.		a	3.58009	7.84697
PROC-B-SO3H	0.314362	0.189565	a	3.78236	2.51259	b	3.74449	5.31263	b	4.53489	4.95222	b	2.26476	1.62684	ab	0.0257048	0.0180869	a	0.015485	0.0120301	a	0.0370025	0.0241658	a	0.0317578	0.017542	a	0.204121	0.145845	a	0.0592815	0.227268	a	1.21149	2.63178
CAT	0.280015	0.17711	a	0.795871	0.401974	b	0.800132	0.523126	b	1.6953	1.1426	c	0.433242	0.357682	ab	0.0863989	0.0945969	a	0.045205	0.0403995	a	0.240327	0.247394	a	0.191529	0.168416	a	0.276652	0.197762	a	0.404788	0.226459	ab	0.467043	0.468188
ECAT	0.222405	0.341747	a	1.63256	0.654756	bc	1.85051	0.700556	c	4.17252	3.50827	d	1.02752	0.798014	abc	0.0882041	0.18159	a	0.00124167	0.00304145	a	0.346985	0.566077	a	0.0517144	0.0923681	a	0.326521	0.325238	a	0.629767	0.3929	ab	0.87016	1.10808
PROC-B1	0.268645	0.19	a	8.74014	6.20102	b	8.83003	4.72041	b	15.9845	4.92895	c	3.90295	1.59801	a	0.0245211	0.0526763	a	n.d.		d	0.023925	0.0294825	a	0.00908778	0.0272633	a	0.706297	0.904433	a	2.6226	1.46716	a	3.86197	5.0482
PROC-B2	0.116585	0.0878557	b	3.40819	1.47681	d	3.74633	1.52886	d	7.0686	3.69368	e	1.2451	0.585507	c	0.0194326	0.0427303	a	n.d.		a	0.01744	0.0246168	a	n.d.		a	0.189384	0.219444	b	0.614613	0.383559	c	1.39509	1.98302
*Means that do not share a letter are significantly different (significance value below 0.05).
