# Supplementary material for: The impact of SO2 on wine flavanols and indoles in relation to wine style and age
Source: Sci Rep. 2018 Jan 16;8:858. doi: 10.1038/s41598-018-19185-5 (PMC5770432; doi:10.1038/s41598-018-19185-5)
Supplement: Supplementary file 3 — Dataset 2 [file 41598_2018_19185_MOESM3_ESM.xlsx]

## Sheet: Table S1
Supplementary Table S3. Wine metadata and medium concentration of the metabolites in mg/L. ILA-GLU was relative quantified as ILA.
Wine	Type	Group	Varietya	Vintage	Color	Origin	Comments	ILA	ILA-GLU	ILA-SO3H	IAA	IAA-ASP	IAA-SO3H	IPA	ICA	2AA	TRP	TRP-EE	N-TRP-EE	N-SER	KYNA	KYN	TOL	TOL-SO3H	TYR	TYR-EE	N-TYR-EE	ATH	TYL	PHE	ABA	ABA-GLU	ECAT-SO3H	PROC-B-SO3H	CAT	ECAT	PROC-B1	PROC-B2
1	white	white 2015-16	Chardonnay	2015	white	Italy - Trentino		0.0064	0.03038	8.84752	n.d.	0.00276	0.20997	n.d	n.d	n.d	0.39398	0.00783	0,00012*	0.01732	0.02804	0.01268	0.00477	5.42411	2.92537	0.15191	0.00204	0.00251	2.4868	0.8301	0.06704	0.116517	n.d.	n.d.	0.55775	0.64644	4.24052	0.920099
2	white	white 2015-16	Chardonnay	2015	white	Italy - Trentino		0.00692	0.02438	10.7095	n.d	0.00134	0.17578	n.d	n.d	n.d	0.31441	0.00915	0.00021	0.01235	0.03469	0.01754	0.00208	4.2511	2.88716	0.09268	0.0013	0.00167	1.90076	0.82353	0.06807	0.246748	n.d.	n.d.	0.75425	1.21134	4.15737	0.986584
3	white	white 2015-16	Chardonnay	2015	white	Italy - Trentino		0.00801	0.02524	10.1187	n.d	0.00103	0.19579	0.14198	0.00639	n.d	0.4951	0.00813	0,00013*	0.01821	0.00933	0.02597	0,00122*	4.67032	3.23363	0.15057	0.00192	0.00099	2.21928	0.80785	0.10041	0.265644	n.d.	n.d.	0.71671	0.91988	4.01342	1.23362
4	white	white 2015-16	Chardonnay	2015	white	Italy - Trentino		0.00775	0.02637	10.1886	n.d	0.0027	0.1872	0.14191	n.d	n.d	0.38553	0.00948	0,00014*	0.03118	0.0305	0.01554	0.00353	5.20321	2.93189	0.12501	0.00162	0.00192	1.77989	0.82638	0.06241	0.189347	n.d.	n.d.	0.40105	0.91972	2.99952	1.19208
5	white	white 2015-16	Chardonnay	2015	white	Italy - Trentino		0.01049	0.02785	6.89529	n.d	n.d	0.23497	n.d	0.00626	n.d	0.56892	0.01026	0.00018	0.0125	0.01183	0.01718	0.0036	4.78199	3.17297	0.1608	0.00242	0.00163	1.779	0.81485	0.07984	0.250972	n.d.	n.d.	0.49363	1.22366	4.86957	1.04703
6	white	white 2015-16	Chardonnay	2015	white	Italy - Trentino		0.00522	0.02432	8.28025	n.d	0.00098	0.22021	0.15057	n.d	n.d	0.47912	0.00807	n.d	0.03311	0.00745	0.02108	0,00114*	4.5508	3.13841	0.15953	0.00242	0.00191	2.23898	0.80501	0.0599	0.24577	n.d.	n.d.	0.48615	0.71771	3.26392	1.18403
7	white	white 2015-16	Chardonnay	2015	white	Italy - Trentino		0.01054	0.0185	9.76723	n.d	n.d	0.20659	0.14789	n.d	n.d	0.48508	0.00839	0,00010*	0.03028	0.01986	0.02472	0.00261	4.38973	3.19837	0.12924	0.00238	0.0023	2.26889	0.81573	0.08353	0.204019	n.d.	n.d.	0.48441	0.84893	3.76517	0.88027
8	white	white 2015-16	Chardonnay	2015	white	Italy - Trentino		0.01187	0.0244	8.98697	n.d	0.00291	0.28174	0.1416	n.d	n.d	0.4415	0.0096	0.00018	0.02695	0.02952	0.01434	0.00229	4.79653	2.87786	0.15795	0.00182	0.00046	1.85853	0.83707	0.07343	0.172985	n.d.	n.d.	0.39863	1.10739	3.28483	0.958843
9	white	white 2015-16	Chardonnay	2015	white	Italy - Trentino		0.00754	0.01993	8.77122	n.d	0.00172	0.20875	0.143	n.d	n.d	0.51561	0.00801	n.d	0.01848	0.0164	0.02276	0.0041	4.08183	3.1329	0.15247	0.00202	0.00143	2.33201	0.80741	0.07186	0.175519	n.d.	n.d.	0.6524	1.12346	4.8919	0.97961
10	white	white 2015-16	Chardonnay	2015	white	Italy - Trentino		0.00804	0.02409	8.47622	n.d	0.00344	0.33339	0.14464	n.d	n.d	0.41537	0.0096	0.00011	0.0259	0.02331	0.01652	0.00439	4.89017	2.83156	0.12745	0.00166	0.00193	2.55779	0.83384	0.10266	0.262176	n.d.	n.d.	0.18598	0.47461	3.28483	1.13226
11	white	white 2015-16	Chardonnay	2015	white	Italy - Trentino		0.00621	0.02378	9.80782	n.d	0.00207	0.18464	0.152	n.d	n.d	0.48447	0.00818	0.00013	0.02332	0.02003	0.0242	0.00263	4.33246	3.13026	0.15791	0.00237	0.00174	2.391	0.81417	0.0629	0.164448	n.d.	n.d.	0.63084	0.95574	3.32141	1.01076
12	white	white 2015-16	Chardonnay	2015	white	Italy - Trentino		0.00834	0.03051	8.68271	n.d	n.d	0.19165	0.14146	n.d	n.d	0.45718	0.01124	0.00018	0.02716	0.02754	0.01457	0.00729	3.55686	3.01911	0.15465	0.00203	0.00145	1.50055	0.84796	0.06676	0.216602	n.d.	n.d.	0.37254	1.04919	3.84119	1.06717
13	white	white 2015-16	Chardonnay	2015	white	Italy - Trentino		0.01223	0.02489	7.83636	n.d	0.00263	0.23789	n.d	n.d	n.d	0.61851	0.0096	n.d	0.02916	0.01358	0.02258	0.00529	4.4178	3.15967	0.16987	0.0017	0.00262	2.12469	0.81593	0.11154	0.201129	n.d.	n.d.	0.60337	0.91414	5.01899	1.31669
14	white	white 2015-16	Chardonnay	2015	white	Italy - Trentino		0.01477	0.03217	8.39192	n.d	0.00267	0.17547	n.d	n.d	n.d	0.49511	0.01138	0.00015	0.0282	0.02893	0.0128	0.00963	3.3812	2.89724	0.15425	0,00141*	0.00129	1.83985	0.84249	0.06852	0.176008	n.d.	n.d.	0.36674	1.09475	4.28185	1.07446
15	white	white 2015-16	Chardonnay	2015	white	Italy - Trentino		0.01285	0.03215	6.86111	n.d	0.00211	0.24275	n.d	n.d	0.0001	0.44721	0.00961	n.d	0.01818	0.04035	0.01447	0.00995	2.99021	2.81881	0.15547	0.00211	0.00285	2.19886	0.82701	0.09173	0.159512	n.d.	n.d.	0.43022	1.0093	3.29552	1.07027
16	white	white 2015-16	Chardonnay	2015	white	Italy - Trentino		0.01131	0.02518	6.29698	n.d	0.00247	0.24172	0.14804	0.00654	n.d	0.561	0.00983	n.d	0.02989	0.0131	0.0165	0.00592	3.70834	3.03662	0.1474	0.00193	0.00196	2.32449	0.80659	0.0767	0.164448	n.d.	n.d.	0.52664	0.99485	3.96804	0.974031
17	white	white 2015-16	Chardonnay	2015	white	Italy - Trentino		0.00542	0.02657	6.90538	n.d	0.00292	0.15827	n.d	n.d	n.d	0.61379	0.01049	n.d	0.0202	0.00968	0.01944	0.00206	3.50423	3.07852	0.15819	0.00195	0.00071	2.29395	0.81583	0.05548	0.14026	n.d.	n.d.	0.59032	0.81975	4.20892	0.863997
18	white	white 2015-16	Chardonnay	2015	white	Italy - Trentino		0.00836	0.02886	9.14195	n.d	0.00222	0.19011	0.14189	n.d	n.d	0.45522	0.01101	n.d	0.01473	0.02834	0.01231	0.00782	4.0477	2.76851	0.15283	0.00205	0.0013	2.13455	0.83849	0.06728	0.147018	n.d.	n.d.	0.58969	0.58787	3.11711	0.833311
19	white	white 2015-16	Chardonnay	2015	white	Italy - Trentino		0.01132	0.03223	5.12956	n.d	0.00311	0.20767	0.14262	n.d	n.d	0.79109	0.01401	n.d	0.02071	0.01425	0.01183	0.01156	3.21677	2.96866	0.15275	0.00234	0.00161	2.33539	0.79808	0.09126	0.154221	n.d.	n.d.	0.73533	1.04339	3.91032	1.10979
20	white	white 2015-16	Chardonnay	2015	white	Italy - Trentino		0.00845	0.02564	7.1264	0,00058*	0.00277	0.18197	n.d	0.00633	n.d	0.42743	0.00894	n.d	0.02051	0.0347	0.01688	0.00345	3.83078	2.73669	0.1511	0.00188	0.00134	1.7158	0.81932	0.1097	0.1841	n.d.	n.d.	0.35048	1.18747	2.55862	0.596196
21	white	white 2015-16	Chardonnay	2015	white	Italy - Trentino		0.01634	0.03896	5.32695	n.d	0.00372	0.17482	n.d	n.d	n.d	0.63812	0.01472	n.d	0.02155	0.03691	0.00897	0.01661	3.70734	2.77559	0.15189	0.00185	0.00271	2.2897	0.84305	0.11408	0.208288	n.d.	n.d.	0.34589	1.22006	3.37106	0.592786
22	white	white 2015-16	Chardonnay	2015	white	Italy - Trentino		0.01277	0.03349	4.83755	n.d	0.00379	0.13933	0.14578	n.d	n.d	0.75279	0.01379	n.d	0.02316	0.01912	0.01444	0.01082	3.23036	3.01528	0.14918	0.00201	0.00173	2.10415	0.81144	0.10694	0.237366	n.d.	n.d.	0.57335	1.10531	3.41477	1.12637
23	white	white 2015-16	Chardonnay	2015	white	Italy - Trentino		0.00692	0.03216	8.93864	n.d	n.d	0.23452	0.15327	n.d	n.d	0.28622	0.00899	n.d	0.01868	0.03305	0.01339	0.00202	3.67895	2.53666	0.13673	0.00159	0.0034	2.45503	0.78242	0.06652	0.24617	n.d.	n.d.	0.20461	0.17991	1.17034	0.299569
24	white	white 2015-16	Chardonnay	2015	white	Italy - Trentino		0.00961	0.0252	7.20491	n.d	0.00162	0.17164	0.14156	0.00627	n.d	0.68209	0.01273	n.d	0.03109	0.01554	0.01663	0.00711	3.18841	3.03355	0.15688	0.00228	0.00181	2.24629	0.81547	0.06988	0.131723	n.d.	n.d.	0.71988	0.93679	2.89476	0.968607
25	white	white 2015-16	Chardonnay	2015	white	Italy - Trentino		0.01422	0.02053	5.93234	n.d	n.d	0.17086	n.d	0.00643	n.d	0.70492	0.01239	0.0002	0.0281	0.01343	0.01542	0.01027	3.43865	3.08389	0.15845	0.00258	0.00137	2.26716	0.81409	0.11629	0.175341	n.d.	n.d.	0.77296	1.01617	2.9007	0.735831
26	white	white 2015-16	Chardonnay	2015	white	Italy - Trentino		0.01512	0.0234	5.22594	0,00027*	0.00404	0.19091	n.d	0.00628	n.d	0.86458	0.01644	0.00035	0.0184	0.02108	0.01024	0.01556	2.97217	3.08015	0.15479	0.00197	0.00193	2.14493	0.81629	0.10064	0.172718	n.d.	n.d.	0.72696	0.77418	2.77194	0.772715
27	white	white 2015-16	Chardonnay	2015	white	Italy - Trentino		0.01043	0.02833	7.49758	n.d	0.00249	0.23794	0.14404	0.00626	n.d	0.43737	0.00937	n.d	0.01104	0.03558	0.01249	0.00514	3.60663	2.80019	0.15683	0.00164	0.00138	1.93283	0.81934	0.11683	0.17334	n.d.	n.d.	0.42244	0.75122	3.40527	0.663921
28	white	white 2015-16	Chardonnay	2015	white	Italy - Trentino		0.01274	0.03643	4.88635	n.d	0.00244	0.1931	0.14269	n.d	n.d	0.59901	0.01435	0.0003	0.02799	0.02642	0.01141	0.00999	3.50956	2.8272	0.15411	0.00182	0.00162	1.29705	0.84312	0.09847	0.149909	n.d.	n.d.	0.26866	0.46707	3.24492	0.826492
29	white	white 2015-16	Chardonnay	2015	white	Italy - Trentino		0.01094	0.02673	6.2746	0,00027*	0.00353	0.18273	0.14191	0.00667	n.d	0.55243	0.01004	0.00017	0.01713	0.01843	0.01542	0.01022	3.26238	3.04837	0.14669	0.00219	0.00264	1.69962	0.81382	0.09135	0.139371	n.d.	n.d.	0.80512	1.18827	2.72016	0.717078
30	white	white 2015-16	Chardonnay	2015	white	Italy - Trentino		0.00856	0.02629	6.8672	n.d	0.00109	0.23222	n.d	n.d	n.d	0.73549	0.01058	n.d	0.02126	0.0149	0.01556	0.00448	3.07337	3.00681	0.12352	0.00191	0.00125	2.1796	0.80352	0.10271	0.168227	n.d.	n.d.	0.45308	0.65296	3.32379	0.91452
31	white	white 2015-16	Chardonnay	2015	white	Italy - Trentino		0.01917	0.03048	3.94879	n.d	0.00135	0.1918	n.d	0.00635	n.d	0.61554	0.01416	n.d	0.02982	0.01901	0.00964	0.01574	2.26534	3.04892	0.14892	0.00212	0.00202	1.82603	0.80474	0.11066	0.116473	n.d.	n.d.	0.91683	1.18501	3.73167	1.02424
32	white	white 2015-16	Chardonnay	2015	white	Italy - Trentino		0.01098	0.02864	4.92604	n.d	0.00395	0.22801	n.d	0.0063	n.d	0.58197	0.01414	0,00014*	0.03637	0.02777	0.00864	0.01502	2.03646	2.76949	0.14941	0.00163	0.00198	2.23596	0.82895	0.09533	0.101845	n.d.	n.d.	0.60287	0.58629	2.26072	0.60255
33	white	white 2015-16	Chardonnay	2015	white	Italy - Trentino		0.02035	0.03874	6.05683	n.d	0.00118	0.18502	n.d	0.00656	n.d	0.61322	0.01522	0.00018	0.00956	0.02171	0.00817	0.02251	2.03595	2.67836	0.1538	0.002	0.00223	2.3565	0.82848	0.09634	0.10758	n.d.	n.d.	0.47353	1.04576	2.5971	0.74141
34	white	white 2015-16	Chardonnay	2015	white	Italy - Trentino		0.01587	0.03547	5.05774	n.d	0.00477	0.1659	0.14138	n.d	n.d	0.65697	0.0175	0.00015	0.01813	0.02229	0.00739	0.01496	3.35624	2.74072	0.14086	0.00191	0.00186	2.29321	0.82424	0.09501	0.166626	n.d.	n.d.	0.44311	0.70322	2.45362	0.676319
35	white	white 2015-16	Chardonnay	2016	white	Italy - Trentino		0.140191	0.176313	1.11226	0.127147	n.d	n.d	0.150905	0.00973278	n.d	1.33433	0.0471397	0.00101362	0.0213304	0.136429	0.00135058	0.82279	1.22694	2.99212	0.154882	0.00380568	0.00614183	2.55148	0.92036	0.177722	0.244712	n.d.	0.30562	0.53695	1.62815	3.31512	0.679712
36	white	white 2015-16	Muller Thurgau	2016	white	Italy - Trentino		0.355941	0.381147	12.0812	0.127147	n.d	n.d	0.144582	0.00825207	n.d	0.957515	0.0289321	0.000706394	0.0217973	0.0330137	0.00342872	0.499221	1.5926	3.69343	0.120787	0.00256274	0.00564223	2.52057	0.841382	0.168441	0.132712	n.d.	0.211064	1.17585	0.840958	3.12051	1.51365
37	white	white 2015-16	Pinot gris	2015	white	Italy - Trentino		0.007	0.03299	11.7396	n.d	0.00224	0.36894	0.14016	n.d	n.d	0.19968	0.00496	0.00015	0.0073	0.03197	0.02328	n.d.	3.48198	2.83971	0.14077	0.00191	0.00239	1.7472	0.81118	0.03499	0.213179	n.d.	n.d.	0.32682	0.16691	1.18245	0.18721
38	white	white 2015-16	Pinot gris	2015	white	Italy - Trentino		0.01512	0.05155	11.7086	n.d	0.00274	0.2051	n.d	n.d	n.d	0.33316	0.00896	0.0002	0.00394	0.02458	0.01401	0.00198	3.44769	2.86249	0.14779	0.00204	0.00297	1.7749	0.82445	0.04501	0.223316	n.d.	n.d.	0.22126	0.48133	1.61267	0.276632
39	white	white 2015-16	Pinot gris	2015	white	Italy - Trentino		0.01102	0.04205	8.88886	n.d	0.00118	0.26169	0.14278	0.00681	n.d	0.28794	0.00871	0,00014*	0.01999	0.02992	0.01526	0.00278	4.68442	2.57974	0.1482	0.00242	0.0035	2.6191	0.80241	0.03807	0.218559	n.d.	n.d.	0.20507	0.29591	1.53997	0.336144
40	white	white 2015-16	Pinot gris	2015	white	Italy - Trentino		0.00572	0.03849	12.4514	n.d	n.d	0.22838	0.14418	n.d	n.d	0.23859	0.00585	0,00012*	0	0.03998	0.01909	0,00048*	4.2415	2.8896	0.14722	0.00268	0.00369	1.82081	0.81881	0.03125	0.224605	n.d.	n.d.	0.23321	0.10423	0.981954	0.261289
41	white	white 2015-16	Pinot gris	2015	white	Italy - Trentino		0.01268	0.05388	10.7199	n.d	0.00215	0.34566	n.d	n.d	n.d	0.36685	0.00905	n.d	0.00954	0.03584	0.01293	0.0041	4.05427	2.89926	0.15084	0.0024	0.00372	1.60129	0.82544	0.02746	0.210955	n.d.	n.d.	0.24061	0.63826	1.86757	0.277252
42	white	white 2015-16	Pinot gris	2015	white	Italy - Trentino		0.01101	0.04067	10.7772	n.d	0.00126	0.1918	n.d	n.d	n.d	0.22557	0.00844	n.d	0.01561	0.03762	0.01187	0.00276	4.32598	2.59506	0.14866	0.00217	0.00302	2.54299	0.76784	0.03157	0.201352	n.d.	n.d.	0.12156	0.24686	1.09503	0.294455
43	white	white 2015-16	Pinot gris	2015	white	Italy - Trentino		0.01245	0.03611	9.51411	n.d	n.d	0.24375	0.14594	0.00707	n.d	0.27761	0.00813	n.d	0.02076	0.03391	0.0132	0.00383	3.55478	2.63245	0.15004	0.00146	0.0043	2.5042	0.80613	0.03607	0.19277	n.d.	n.d.	0.4327	0.30608	1.25063	0.204878
44	white	white 2015-16	Pinot gris	2015	white	Italy - Trentino		0.00989	0.02791	10.1649	n.d	0.00289	0.35016	0.14378	n.d	n.d	0.23918	0.00729	0,00013*	0.01826	0.02792	0.01548	0,00070*	4.53561	2.59464	0.14693	0.00236	0.00406	2.39231	0.80838	0.04391	0.224472	n.d.	n.d.	0.19184	0.28224	1.49769	0.3924
45	white	white 2015-16	Pinot gris	2015	white	Italy - Trentino		0.01722	0.05529	10.3837	n.d	0.00212	0.20654	0.14955	n.d	n.d	0.47824	0.01004	n.d	0.0149	0.03773	0.01453	0.00724	4.10944	2.931	0.14933	0.00235	0.00399	2.22669	0.83749	0.02942	0.204286	n.d.	n.d.	0.14796	0.19516	1.22212	0.213866
46	white	white 2015-16	Pinot gris	2015	white	Italy - Trentino		0.0114	0.04734	7.87554	n.d	0.00222	0.27232	0.15289	n.d	n.d	0.48898	0.01013	0.00015	0.01723	0.02115	0.01623	0.00371	3.7429	2.90388	0.14648	0.00228	0.00256	2.0163	0.82429	0.03065	0.15889	n.d.	n.d.	0.31586	0.3993	0.875291	0.161639
47	white	white 2015-16	Pinot gris	2015	white	Italy - Trentino		0.01057	0.04892	8.00481	n.d	0.00186	0.24672	n.d	n.d	n.d	0.45556	0.00957	0.00016	0.01648	0.03122	0.01738	0.00247	3.48569	2.80132	0.1435	0.00207	0.00258	2.07051	0.82223	0.02324	0.225361	n.d.	n.d.	0.37039	0.10999	0.864363	0.265629
48	white	white 2015-16	Pinot gris	2015	white	Italy - Trentino		0.00638	0.03085	9.5051	n.d	n.d	0.19003	0.14698	n.d	n.d	0.24476	0.00669	0.00026	0.0201	0.0314	0.01431	0,00027*	3.07022	2.481	0.14037	0,00139*	0.00217	2.13219	0.7824	0.03552	0.195838	n.d.	n.d.	0.15597	0.26768	1.06462	0.365124
49	white	white 2015-16	Pinot gris	2015	white	Italy - Trentino		0.01257	0.03974	9.50335	n.d	n.d	0.20836	0.14292	0.00678	n.d	0.28096	0.00855	n.d	0.00663	0.03709	0.01566	0.00281	3.09353	2.55867	0.14413	0.00256	0.00395	2.50289	0.7863	0.02842	0.136481	n.d.	n.d.	0.2966	0.50472	1.9051	0.380932
50	white	white 2015-16	Pinot gris	2015	white	Italy - Trentino		0.00971	0.03619	8.02787	n.d	n.d	0.19057	0.14121	0.00649	n.d	0.24758	0.00836	n.d	0.00807	0.03364	0.01435	0,00134*	4.00765	2.59046	0.14604	0.00223	0.00328	2.34601	0.78975	0.03147	0.166804	n.d.	n.d.	0.13076	0.18015	1.04253	0.309642
51	white	white 2015-16	Pinot gris	2015	white	Italy - Trentino		0.00645	0.02391	9.15949	n.d	n.d	0.21336	0.14374	0.00643	n.d	0.26923	0.00637	0,00014*	0.0114	0.02897	0.01089	0.00264	3.92223	2.55538	0.13955	0.00166	0.00319	1.967	0.80532	0.04608	0.183655	n.d.	n.d.	0.1038	0.12439	1.27724	0.126924
52	white	white 2015-16	Pinot gris	2015	white	Italy - Trentino		0.01108	0.03907	9.75915	n.d	n.d	0.30221	0.14686	0.00645	n.d	0.28457	0.00932	n.d	0.01691	0.03049	0.0139	0.003	3.98846	2.6499	0.14342	0.00159	0.003	2.39952	0.79806	0.02885	0.207888	n.d.	n.d.	0.24369	0.0927	1.24635	0.245947
53	white	white 2015-16	Pinot gris	2015	white	Italy - Trentino		0.00372	0.02649	9.81851	n.d	n.d	0.28578	n.d	0.00711	n.d	0.21343	0.00612	n.d	0.01095	0.02541	0.01476	0.00279	3.66809	2.5113	0.14353	0.00207	0.00439	2.46399	0.7884	0.03487	0.140571	n.d.	n.d.	0.06779	0.43064	1.55233	0.171558
54	white	white 2015-16	Pinot gris	2015	white	Italy - Trentino		0.01317	0.0406	8.59715	n.d	0.0017	0.18535	n.d	0.00665	n.d	0.36837	0.00777	n.d	0.01737	0.02876	0.01143	0.00459	3.46023	2.76998	0.14788	0.00209	0.00455	2.23079	0.83531	0.03765	0.224783	n.d.	n.d.	0.20628	0.41854	1.05702	0.203173
55	white	white 2015-16	Pinot gris	2015	white	Italy - Trentino		0.00667	0.02504	11.1375	n.d	0.00155	0.19679	n.d	0.00662	n.d	0.31872	0.00744	0.00017	0.00782	0.02424	0.01977	0.0015	3.54116	2.75956	0.14712	0.0024	0.00393	2.09411	0.83043	0.03747	0.150575	n.d.	n.d.	0.16239	0.45249	1.3668	0.112821
56	white	white 2015-16	Pinot gris	2015	white	Italy - Trentino		0.01091	0.03614	8.04883	n.d	n.d	0.15198	n.d	0.00699	0.0001	0.37497	0.00718	0.00025	0.01382	0.01986	0.01378	0.00263	3.5638	2.76397	0.14188	0.00243	0.00363	2.1197	0.82411	0.03491	0.17085	n.d.	n.d.	0.15306	0.43439	0.895958	0.302049
57	white	white 2015-16	Pinot gris	2015	white	Italy - Trentino		0.01717	0.04102	9.04795	n.d	0.00201	0.30314	0.14294	0.00693	9e-05	0.34523	0.01021	n.d	0.01494	0.03683	0.01016	0.00584	3.63331	2.51039	0.14112	0.00225	0.00338	1.73661	0.79503	0.0661	0.215802	n.d.	n.d.	0.27985	0.52143	1.10643	0.214331
58	white	white 2015-16	Pinot gris	2015	white	Italy - Trentino		0.01146	0.03245	9.48597	n.d	0.00101	0.28989	n.d	n.d	n.d	0.28369	0.00911	n.d	0.00689	0.03861	0.01174	0.00059	3.46554	2.44669	0.14284	0.00203	0.00187	2.26654	0.78653	0.06166	0.24657	n.d.	n.d.	0.3033	0.25417	1.57204	0.306078
59	white	white 2015-16	Pinot gris	2015	white	Italy - Trentino		0.02046	0.05501	5.39818	n.d	n.d	0.15641	0.14147	0.00654	n.d	0.59258	0.01214	0.0002	0.01558	0.03065	0.00983	0.01145	3.14491	2.74702	0.13839	0.0023	0.00216	1.89427	0.82712	0.05014	0.26311	n.d.	n.d.	0.27564	0.39429	1.19172	0.210457
60	white	white 2015-16	Pinot gris	2015	white	Italy - Trentino		0.01976	0.05892	5.69589	n.d	0.0026	0.24183	n.d	0.00638	n.d	0.59734	0.0133	n.d	0.01714	0.02099	0.01247	0.01005	3.1575	2.74099	0.14223	0.0022	0.00334	2.20306	0.81461	0.05328	0.336117	n.d.	n.d.	0.2787	0.23885	1.58986	0.170628
61	white	white 2015-16	Pinot gris	2015	white	Italy - Trentino		0.01286	0.03826	8.90996	n.d	0.00188	0.28084	0.14358	0.00678	n.d	0.33192	0.00993	n.d	0.01362	0.03224	0.01563	0.00577	3.41606	2.58261	0.13874	0.002	0.00401	2.38134	0.79786	0.07383	0.27218	n.d.	n.d.	0.20531	0.13286	1.21832	0.149861
62	white	white 2015-16	Pinot gris	2015	white	Italy - Trentino		0.0121	0.05282	7.19019	n.d	0.00243	0.30414	n.d	0.00646	n.d	0.58084	0.01213	0.00017	0.01259	0.03972	0.00913	0.01163	3.15399	2.81955	0.15194	0.00227	0.00354	2.25172	0.82303	0.06306	0.30984	n.d.	n.d.	0.24169	0.0477	1.20264	0.186435
63	white	white 2015-16	Pinot gris	2015	white	Italy - Trentino		0.01266	0.04032	9.37393	n.d	n.d	0.20302	0.14562	n.d	n.d	0.48277	0.00968	0.00018	0.01713	0.0234	0.01487	0.00616	3.18741	2.78853	0.14084	0.00235	0.00373	2.20567	0.82474	0.05235	0.248704	n.d.	n.d.	0.1823	0.09142	1.13375	0.1511
64	white	white 2015-16	Pinot gris	2015	white	Italy - Trentino		0.01276	0.03141	5.27048	n.d	n.d	0.25232	0.14109	0.00686	n.d	0.3339	0.00895	0.00021	0.0157	0.03894	0.01524	0.00327	2.77681	2.53597	0.14333	0.0023	0.00276	2.51455	0.7948	0.06499	0.16178	n.d.	n.d.	0.18663	0.08941	1.59461	0.242847
65	white	white 2015-16	Pinot gris	2015	white	Italy - Trentino		0.01501	0.04776	7.76454	n.d	0.00316	0.16707	0.14126	0.00647	n.d	0.53683	0.0114	n.d	0.0123	0.02642	0.01016	0.00579	1.71487	2.73669	0.14586	0.00249	0.00285	2.36875	0.82061	0.05791	0.288987	n.d.	n.d.	0.22265	0.309	1.28056	0.156525
66	white	white 2015-16	Pinot gris	2015	white	Italy - Trentino		0.0126	0.03332	8.09554	n.d	0.00131	0.28451	0.14136	0.0067	n.d	0.33403	0.00996	n.d	0.01042	0.03215	0.0141	0.00451	3.24404	2.43195	0.13721	0,00109*	0.0029	2.35678	0.78159	0.06951	0.127411	n.d.	n.d.	0.3368	0.27039	1.36323	0.185815
67	white	white 2015-16	Pinot gris	2015	white	Italy - Trentino		0.0161	0.04347	5.51458	n.d	n.d	0.18078	0.14147	0.00644	n.d	0.4818	0.0106	0.00015	0.01215	0.03607	0.01346	0.00382	3.05248	2.73341	0.13813	0.00203	0.00244	1.69708	0.81097	0.05866	0.243858	n.d.	n.d.	0.06906	0.24715	1.20716	0.178222
68	white	white 2015-16	Pinot gris	2016	white	Italy - Trentino		0.207101	0.174797	2.7471	0.127147	n.d	n.d	0.202061	0.00919167	n.d	2.83393	0.0573791	0.000960499	0.0283181	0.100207	0.0026021	0.485611	0.915704	4.7576	0.262563	0.00273241	0.0115538	1.40379	1.0417	0.146652	0.267997	n.d.	0.394315	0.429343	0.582306	2.80563	0.428079
69	white	white 2015-16	Rebula	2015	white	Slovenia		0.05456	0.19558	2.2584	n.d	0.00438	n.d	0.17169	0.00632	n.d	0.76312	0.04214	0.00053	0.01969	0.02552	0.00146	0.10686	0.44491	2.4962	0.10407	0.0021	0.00456	2.35433	0.81546	0.18262	0.01807	n.d.	1.61174	0.75265	0.20325	8.22282	0.64341
70	red	Red 2000-2008	Sagrantino	2004	red	Italy - Umbria	barrel	0.06843	0.03717	0.85184	n.d	0.00234	n.d	0.16555	0.00716	n.d	0.10618	0.01027	0.00075	0.00816	0.11876	0.00112	0.06338	0.7243	0.94703	0.1631	0.00927	0.0002	5.59316	0.921	0.2314	0.00628	8.06087	4.10097	0.85538	1.7921	16.8106	4.35705
71	red	Red 2000-2008	Sagrantino	2005	red	Italy - Umbria	barrel	0.10561	0.071	2.07296	0,00089*	0.00392	n.d	0.17851	0.00696	n.d	0.47535	0.0346	0.00108	0.02007	0.12633	0.00102	0.18639	0.80839	0.98211	0.3123	0.00823	0.00038	4.59605	0.92959	0.22515	0.00723	4.26961	4.81984	0.98911	1.82224	20.4002	5.86179
72	red	Red 2000-2008	Sagrantino	2006	red	Italy - Umbria	barrel	0.09056	0.06368	1.00687	n.d	0.00612	n.d	0.18749	0.00724	n.d	0.42606	0.03767	0.00118	0.02572	0.13154	0.00168	0.2929	0.88654	0.83925	0.23465	0.00945	0.00035	3.75439	0.87041	0.21944	0.03254	26.1203	8.37726	1.28346	2.27414	20.2995	5.71975
73	red	Red 2000-2008	Sagrantino	2005	red	Italy - Umbria	barrel	0.01302	0.01015	1.29039	0,00015*	0.00163	n.d	0.15404	0.00673	n.d	0.01018	0.00091	0.0006	0.0188	0.12229	0.00099	0.01422	0.44477	0.39932	0.11625	0.02942	n.d.	4.48942	0.76199	0.33801	0.03028	15.2969	2.44056	0.46246	0.86449	5.30065	2.32477
74	red	Red 2000-2008	Sagrantino	2006	red	Italy - Umbria	barrel	0.0083	0.00457	1.26638	n.d	0.00361	n.d	0.16734	0.00688	n.d	0.00643	0.00174	0.00062	0.01537	0.14455	0.00208	0.00188	0.92761	0.678	0.29841	0.0169	n.d.	2.45296	0.89932	0.31536	0.01596	6.8368	1.00619	0.7752	2.26505	5.18128	3.24777
75	red	Red 2000-2008	Sagrantino	2005	red	Italy - Umbria	barrel	0.08414	0.05046	0.82627	0,00147*	0.01656	n.d	0.16687	0.00798	n.d	0.35104	0.01385	0.00173	0.01581	0.06589	0.00407	0.40667	0.44153	2.13968	0.25139	0.01653	n.d.	4.42298	0.76754	0.29307	0.01242	13.671	5.50763	1.14515	2.64977	17.6841	5.501
76	red	Red 2000-2008	Sagrantino	2006	red	Italy - Umbria	barrel	0.09039	0.03731	0.76702	0,00012*	0.01254	n.d	0.15654	0.00731	0.0001	0.30177	0.00994	0.00136	0.02473	0.05651	0.00079	0.24631	0.67469	0.25042	0.1294	0.03817	n.d.	5.0247	0.85904	0.23334	0.02118	9.01869	2.90234	2.24119	2.10482	17.0684	4.96938
77	red	Red 2000-2008	Sagrantino	2004	red	Italy - Umbria	barrel	0.01319	0.01623	1.32437	0,00018*	0.00391	n.d	0.18192	0.00731	n.d	0.06853	0.00512	0.00067	0.01316	0.21937	0.00145	0.01146	0.66768	2.07604	0.1486	0.01014	n.d.	4.10918	0.92241	0.22388	0.00647	6.35995	2.52377	0.84901	1.07316	10.2884	3.86865
78	red	Red 2000-2008	Sagrantino	2005	red	Italy - Umbria	barrel	0.04734	0.05469	2.2225	n.d	0.00512	n.d	0.19042	0.00665	n.d	0.43761	0.02796	0.00117	0.01512	0.19156	0.00217	0.07985	0.63454	3.4071	0.36837	0.013	n.d.	2.37938	0.92429	0.17936	0.0164	14.4329	6.49842	1.47207	1.59584	18.1298	5.68541
79	red	Red 2000-2008	Sagrantino	2006	red	Italy - Umbria	barrel	0.07798	0.06924	2.07161	0,00010*	0.00723	n.d	0.20342	0.00671	n.d	0.32643	0.02258	0.00162	0.02682	0.23877	0.00226	0.17168	1.60619	1.80909	0.26164	0.01418	n.d.	3.59467	0.82219	0.25645	0.01858	33.9793	10.1307	1.22262	1.81441	17.1078	5.11544
80	red	Red 2000-2008	Sagrantino	2004	red	Italy - Umbria	barrel	0.07613	0.05414	1.24303	0,00003*	0.00535	n.d	0.15207	0.00704	n.d	0.07237	0.00371	0.00142	0.00897	0.12826	0.00124	0.13048	0.79877	1.13347	0.10879	0.01517	n.d.	4.2784	0.74401	0.31726	0.01924	30.4425	8.26977	0.83074	1.53504	13.9725	4.29369
81	red	Red 2000-2008	Sagrantino	2005	red	Italy - Umbria	barrel	0.10558	0.04507	1.40081	0,00056*	0.00795	n.d	0.1577	0.00745	0.0001	0.10684	0.00628	0.0013	0.01511	0.11248	0.00148	0.19641	0.80409	0.8084	0.13313	0.01582	n.d.	2.54003	0.70338	0.31745	0.00911	30.8889	8.65212	0.82957	1.40378	14.1948	4.28711
82	red	Red 2000-2008	Sagrantino	2006	red	Italy - Umbria	barrel	0.07624	0.05292	0.81142	n.d	0.00751	n.d	0.16043	0.00665	0.00023	0.23654	0.01326	0.00167	0.02652	0.13937	0.00185	0.32459	0.99159	0.84342	0.18959	0.01469	n.d.	2.83097	0.74597	0.30423	0.00911	24.3964	8.01925	1.12831	1.68005	16.258	4.91158
83	red	Red 2000-2008	Sagrantino	2004	red	Italy - Umbria	barrel	0.07941	0.04194	0.69857	n.d	n.d	n.d	0.16075	0.00714	n.d	0.0324	0,00064*	0.00062	0.02268	0.09945	0.00135	0.09589	1.13996	1.18036	0.10654	0.02442	n.d.	7.19533	0.75032	0.29358	0.0165	11.2912	3.56939	0.76915	0.3924	9.79478	2.30529
84	red	Red 2000-2008	Sagrantino	2005	red	Italy - Umbria	barrel	0.05648	0.03037	2.82814	0,00031*	0.00349	n.d	0.16733	0.0083	n.d	0.02609	0,00080*	0.00083	0.02098	0.09082	0.00152	0.11042	1.00457	1.05159	0.0992	0.04478	n.d.	7.94433	0.77914	0.28398	0.01913	21.4115	3.78694	0.65245	1.62303	8.11864	3.30327
85	red	Red 2000-2008	Sagrantino	2006	red	Italy - Umbria	barrel	0.13622	0.11004	2.12168	0,00075*	0.00171	n.d	0.17184	0.0076	n.d	0.20961	0.00983	0.00113	0.01349	0.13128	0.00234	0.32122	0.99583	1.10133	0.18376	0.01363	n.d.	5.01787	0.71205	0.27883	0.00451	22.5699	6.03398	0.94409	2.09698	14.4966	3.63234
86	red	Red 2000-2008	Sangiovese	2004	red	Italy - Toscany	barrel	0.01168	0.00738	1.46345	n.d	0.00356	n.d	0.16055	0.00724	n.d	0.00489	0.00078	0.00101	0.04473	0.26096	0.00492	0.03385	2.02438	0.67129	0.15358	0.00718	n.d.	6.35333	0.79089	0.38927	0.08929	13.5955	1.90478	0.24457	0.91219	2.14663	1.84817
87	red	Red 2000-2008	Sangiovese	2006	red	Italy - Toscany	barrel	0.01641	0.01286	0.22049	0,00051*	0.00568	n.d	0.16404	0.00825	n.d	0.02808	0.00395	0.00135	0.01874	0.1335	0.00453	0.10446	1.0705	1.00608	0.22285	0.00794	n.d.	5.19795	0.76668	0.39555	0.02468	3.2181	2.21988	0.35422	1.95347	4.75978	3.23447
88	red	Red 2000-2008	Sangiovese	2005	red	Italy - Toscany	barrel	0.03812	0.03458	0.8929	n.d	0.00905	n.d	0.18278	0.00633	n.d	0.13387	0.01195	0.00111	0.01844	0.14406	0.00227	0.05484	1.47046	0.72838	0.25712	0.02046	n.d.	4.87968	0.84677	0.20766	0.02648	10.7671	4.6229	0.64041	2.1565	6.50184	4.06188
89	red	Red 2000-2008	Sangiovese	2004	red	Italy - Toscany	barrel	0.00716	0.02057	0.41168	n.d	0.00688	n.d	0.17177	0.00723	n.d	0.06172	0.00705	0.00178	0.0162	0.11303	0.00245	0.05044	1.26197	1.71191	0.29133	0.01965	n.d.	3.40557	0.76227	0.25613	0.04946	23.3448	4.36216	0.8098	3.1862	5.00822	3.86952
90	red	Red 2000-2008	Sangiovese	2006	red	Italy - Toscany	barrel	0.01321	0.01947	0.59454	n.d	0.01108	n.d	0.15074	0.00763	n.d	0.01037	0.0051	0.0014	0.0375	0.13225	0.0052	0.11735	1.1222	1.28908	0.21034	0.02649	n.d.	4.53956	0.77207	0.39847	0.0338	6.93206	2.03851	0.42981	2.09205	4.25187	3.19364
91	red	Red 2000-2008	Sangiovese	2004	red	Italy - Toscany	barrel	0.018	0.01431	1.57384	0,00024*	0.01031	n.d	0.17118	0.00775	n.d	0.03418	0.00982	0.002	0.05106	0.12907	0.00397	0.05924	2.17259	1.03607	0.37218	0.02532	n.d.	3.90299	0.77202	0.44524	0.07827	19.114	2.22804	0.52941	2.38025	3.42212	3.68104
92	red	Red 2000-2008	Sangiovese	2006	red	Italy - Toscany	barrel	0.01012	0.00794	0.65684	n.d	0.00589	n.d	0.16644	0.00705	n.d	0.01419	0.00345	0.00105	0.05052	0.14445	0.00364	0.02484	2.10301	1.21373	0.38285	0.0126	n.d.	3.2266	0.8444	0.38962	0.03422	3.46479	1.81713	0.31549	1.09386	3.64991	1.83033
93	red	Red 2000-2008	Sangiovese	2004	red	Italy - Toscany	barrel	0.01774	0.01158	1.58235	n.d	0.00287	n.d	0.198	0.00746	n.d	0.02316	0.00376	0.00164	0.02713	0.12171	0.00333	0.09135	1.34807	1.93552	0.24452	0.01929	n.d.	4.71321	0.7787	0.3448	0.04213	17.2328	3.17173	0.51079	2.26071	2.68168	2.64693
94	red	Red 2000-2008	Sangiovese	2007	red	Italy - Toscany	barrel	0.0473	0.03678	0.64219	0,00094*	0.01064	n.d	0.15887	0.00685	n.d	0.12021	0.0246	0.00125	0.02658	0.09872	0.00235	0.18875	1.06283	2.4719	0.386	0.01158	n.d.	3.20862	0.78291	0.27834	0.00871	3.19089	2.23673	0.99775	1.84066	3.82536	4.60308
95	red	Red 2000-2008	Tannat	2008	red	Uruguay	barrel	0.03734	0.06266	0.48746	n.d	0.00196	n.d	0.16964	0.00671	n.d	0.04936	0.00834	0.00168	0.00599	0.41908	0.00204	0.38772	1.92573	1.34649	0.13654	0.00635	n.d.	4.43684	0.59513	0.30785	0.01047	4.7562	2.30151	0.47239	1.53772	5.73957	3.10769
96	red	Red 2000-2008	Tannat	2008	red	Uruguay	barrel	0.01581	0.02381	1.25493	0,00124*	0.00264	n.d	0.17553	0.00665	n.d	0.00301	n.d	0.00105	0.01947	0.42273	0.00221	0.04445	1.22897	1.48081	0.11127	0.01853	n.d.	3.27745	0.78744	0.23814	0.01696	8.00216	2.2068	0.49579	1.2246	5.07301	2.69697
97	red	Red 2000-2008	Tannat	2004	red	Uruguay	barrel	0.00561	0.00683	2.40382	n.d	n.d	n.d	0.18059	0.00665	n.d	0.00481	n.d	0.00054	0.0186	0.15748	0.00035	0.00333	0.73178	0.82598	0.0732	0.01412	n.d.	4.66858	0.84199	0.31243	0.00581	7.98872	1.90173	1.05119	0.99181	6.2833	2.69679
98	red	Red 2000-2008	Tannat	2003	red	Uruguay	barrel	0.0104	0.00813	1.1153	n.d	0.00173	n.d	0.16275	0.00672	n.d	0.00808	n.d	0.00071	0.03554	0.16093	0.00195	0.01135	0.86172	1.46757	0.04834	0.01574	n.d.	3.84891	0.74275	0.35417	0.02443	17.7014	2.73188	0.92432	1.39324	5.61464	2.69233
99	red	Red 2000-2008	Tannat	2007	red	Uruguay	barrel	0.10736	0.10331	4.0192	n.d	0.00356	n.d	0.14779	0.00733	n.d	0.01801	0.00182	0.00119	0.01526	0.2233	0.00453	0.21822	3.18584	0.32703	0.10942	0.01843	n.d.	4.18465	0.72803	0.4334	0.02915	26.6681	3.59026	0.63702	2.1624	5.51134	3.39345
100	red	Red 2000-2008	Tannat	2008	red	Uruguay	barrel	0.00458	0.0031	1.27432	n.d	n.d	n.d	0.16575	0.00763	n.d	n.d	n.d	0.0007	0.03196	0.11154	0.00279	0,00025*	0.90821	1.80713	0.0816	0.02472	n.d.	2.51488	0.74789	0.28619	0.006	17.9066	1.10516	0.11496	0.25989	1.57786	0.657
101	red	Red 2009-2013	Aglianico	2009	red	Italy - Campania	barrel	0.04296	0.03729	0.7379	0.00054	0.00172	n.d	0.26659	0.00759	n.d	0.07101	0.00702	0.00212	0.02446	0.16333	0.0064	0.08973	0.37758	1.57491	0.16206	0.02622	n.d.	4.3667	0.64103	0.29305	0.03102	32.3594	5.92856	0.99108	1.19977	11.7479	5.17375
102	red	Red 2009-2013	Sangiovese	2010	red	Italy - Toscany		0.01962	0.01855	0.45172	n.d	0.0041	n.d	0.1465	0.00719	n.d	0.00609	0.00559	0.00068	0.02301	0.20157	0.00479	0.03023	1.05644	0.74252	0.31176	0.01049	n.d.	5.10305	0.70648	0.1839	0.02291	n.d.	0.58697	0.28319	0.91342	4.91467	1.93105
103	red	Red 2009-2013	Sangiovese	2010	red	Italy - Toscany		0.02199	0.01765	0.26251	0.00049	0.01071	n.d	0.15555	0.00684	n.d	0.01638	0.0033	0.0013	0.0198	0.14713	0.00376	0.01866	0.15943	0.7055	0.33193	0.01729	n.d.	3.71124	0.75976	0.32301	0.05338	0.07793	0.73921	0.40603	0.92793	5.35681	2.48562
104	red	Red 2009-2013	Sangiovese	2010	red	Italy - Toscany		0.01446	0.01323	0.65502	n.d	0.00514	n.d	0.1543	0.00673	n.d	0.02417	0.00769	0.00095	0.01583	0.23743	0.00455	0.03094	0.63173	0.77299	0.26238	0.01782	n.d.	4.34476	0.8054	0.22227	0.01269	1.56126	0.62718	0.42795	1.39828	4.7773	3.2139
105	red	Red 2009-2013	Tannat	2011	red	Uruguay	barrel	0.02126	0.03532	0.22157	n.d	0.00568	n.d	0.156	0.00724	n.d	0.09029	0.01075	0.00118	0.01071	0.14003	0.00301	0.36219	1.19818	1.13442	0.24348	0.0068	n.d.	4.85801	0.83876	0.29728	0.01858	0	0.50456	0.28476	1.60222	8.61418	2.84893
106	red	Red 2009-2013	Tannat	2011	red	Uruguay	barrel	0.16592	0.13417	3.76644	0,00094*	0.00215	n.d	0.15574	n.d	n.d	0.11517	0.00763	0.00119	0.00916	0.18391	0.00197	0.33709	1.65138	2.00337	0.12986	0.00657	n.d.	3.69457	0.76372	0.26943	0.026	6.15334	2.65062	0.83914	1.39228	9.30094	2.98756
107	red	Red 2009-2013	Tannat	2010	red	Uruguay	barrel	0.10727	0.07652	0.99431	0,00140*	0.00311	n.d	0.15093	0.00634	n.d	0.06578	0.00592	0.00137	0.02792	0.25356	0.00226	0.26755	0.59454	1.95658	0.13414	0.00972	n.d.	3.33792	0.77812	0.3292	0.01934	6.30954	2.01617	0.59832	1.17314	9.41019	3.82439
108	red	Red 2009-2013	Tannat	2010	red	Uruguay	barrel	0.03139	0.07066	3.4027	n.d	0.00342	0.15604	0.169	0.00679	n.d	0.02347	0,00086*	0.00143	0.02808	0.18809	0.00202	0.16729	1.54019	1.83753	0.10847	0.0165	n.d.	2.45051	0.67975	0.31547	0.02369	28.5704	5.27086	0.79552	3.01692	6.16003	3.71106
109	red	Red 2009-2013	Tannat	2012	red	Uruguay	barrel	0.06248	0.06979	0.96634	0,00015*	0.00402	n.d	0.14772	0.00738	n.d	0.13151	0.00614	0.00108	0.01634	0.36254	0.00462	0.87437	1.92601	1.42594	0.12316	0.0045	0.00105	4.55754	0.57986	0.24103	0.11109	1.32348	1.5006	0.36563	1.92628	9.19569	4.73595
110	red	Red 2009-2013	Tannat	2012	red	Uruguay	barrel	0.05164	0.0785	1.51845	n.d	0.00307	n.d	0.19043	n.d	n.d	0.01469	0.00241	0.00073	0.03062	0.25871	0.00335	0.22458	2.51391	0.85744	0.11604	0.00689	n.d.	3.20125	0.66733	0.28142	0.04726	2.0898	1.11848	0.43423	2.04385	4.24125	2.92279
111	red	Red 2009-2013	Tannat	2011	red	Uruguay	barrel	0.04291	0.1239	0.65904	0,00088*	0.00332	n.d	0.15651	0.00761	n.d	0.03671	0.00244	0.00135	0.00942	0.44311	0.0049	0.36706	1.58698	0.96205	0.10636	0.01601	n.d.	4.23348	0.55093	0.31473	0.03585	4.44581	1.60574	0.83008	1.79548	7.9474	3.77926
112	red	Red 2009-2013	Valpolicela	2013	red	Italy - Veneto	barrel	0.20276	0.11187	2.40244	0,00319*	0.00342	n.d	0.16594	0.00835	0.00013	0.12389	0.02349	0.00148	0.03312	0.22332	0.00416	0.35579	0.40645	0.74587	0.21969	0.00603	0.00067	4.14883	0.73871	0.27855	0.03952	2.9467	3.03599	0.51942	1.83694	10.0755	4.86491
113	red	Red 2014-2015	Amarone	2015	red	Italy - Veneto		0.07124	0.20641	0.82747	0,00008*	0.00816	n.d	0.15453	0.01153	n.d	0.45191	0.06412	0.0026	0.06765	0.10142	0.0036	0.20382	0.48106	1.99336	0.73463	0.01861	0.00097	1.9882	0.95238	0.41956	0.19097	n.d.	0.65341	1.76585	3.40057	14.647	7.49397
114	red	Red 2014-2015	Amarone	2015	red	Italy - Veneto		0.09526	0.24218	0.70636	0,00036*	0.00347	n.d	0.14186	0.00859	n.d	0.13395	0.05443	0.00165	0.05322	0.0815	0.00319	0.26701	0.15293	2.16532	0.64822	0.01177	n.d.	3.82111	0.8625	0.35983	0.15359	n.d.	0.30062	0.93591	1.76549	11.7971	5.12585
115	red	Red 2014-2015	Cabernet Sauvignon	2015	red	Italy - Trentino		0.3206	0.09609	2.95135	0,00046*	n.d	n.d	0.14819	0.00709	n.d	0.12492	0.02621	0.00081	0.01321	0.08084	0.00563	0.68941	1.57706	0.33194	0.02855	0.0013	0.00148	4.00041	0.15789	0.45675	0.01944	0.64811	5.24617	1.40843	2.16798	15.2596	3.85957
116	red	Red 2014-2015	Pinot noir	2015	red	Italy - Trentino		0.47067	0.13297	6.0301	0,00136*	0.00138	n.d	0.14151	0.00944	0.00011	1.64101	0.07395	0.00072	0.01643	0.13156	0.0058	0.4962	1.72585	3.11799	0.16152	0.00183	0.01247	3.36047	0.812	0.16833	0.03368	5.52871	13.4553	3.85667	11.2014	25.7504	13.5554
117	red	Red 2014-2015	Reboro	2015	red	Italy - Trentino		0.80124	0.16871	2.16496	0,00028*	0.01054	n.d	0.15381	0.00771	n.d	0.81574	0.07799	0.00204	0.02622	0.15435	0.0037	0.32475	0.25735	0.49165	0.29868	0.01168	n.d.	3.62679	0.76799	0.32451	0.10549	0	1.72759	0.60785	3.13928	14.0402	8.46166
118	red	Red 2014-2015	Teroldego	2015	red	Italy - Trentino		0.38464	0.09636	3.78304	0,00348*	n.d	0.13506	n.d	0.00825	n.d	0.36403	0.05968	0.00127	0.02101	0.23211	0.00333	1.00504	2.95912	0.96913	0.06297	0.00232	0.00573	2.47753	0.37696	0.30474	0.01799	1.91118	5.82627	1.59709	3.36041	14.4125	3.91515
119	Rosé	Rosé		2015	rosè	Italy - Abruzzo		0.05613	0.18074	0.7207	0,00116*	0.00372	n.d	0.15742	0.00672	0.00012	0.71555	0.05068	0.00092	0.02958	0.06594	0.00425	0.21149	0.55129	3.15103	0.21844	0.00302	0.00115	3.02467	0.80848	0.10427	0.0946	2.80185	0.97901	0.29256	0.52959	3.0793	0.77838
120	Rosé	Rosé		2015	rosè	Italy - Sardegna		0.437	0.33643	3.27629	0,00342*	0.00256	n.d	0.14209	0.00692	n.d	0.6937	0.03418	0.00079	0.02405	0.17068	0.00525	0.78434	1.33382	2.04243	0.11815	0.0012	0.00398	6.8795	0.76215	0.19383	0.07231	0.09474	1.31417	0.26056	0.46101	4.82853	1.31448
121	Rosé	Rosé	Lagrein	2015	rosè	Italy - Trentino		0.0813639	0.226011	3.29827	0.138772	n.d	n.d	0.142159	0.00949574	n.d	0.375216	0.0264855	0.000893409	0.0181347	0.056983	0.00466893	1.99701	4.66203	2.09191	0.0559126	0.00264941	0.00456398	4.11325	0.784763	0.160179	0.239814	n.d.	1.26274	0.426137	2.32567	3.7969	1.94426
122	Rosé	Rosé	Teroldego	2015	rosè	Italy - Trentino		0.163592	0.172414	13.8356	0.19613	n.d	n.d	0.167933	0.0131713	n.d	0.145856	0.0204022	0.00127975	0.0203103	0.134242	0.00454338	1.62642	7.84563	0.825716	0.0434533	0.00172958	0.00652322	6.02415	0.400692	0.253032	0.301479	3.08359	2.93995	0.140297	0.54602	1.82315	0.540002
123	Rosé	Rosé		2015	rosè	Italy - Calabria		0.0739878	0.0863178	3.73162	0.160044	n.d	n.d	0.192623	0.0100142	n.d	0.393	0.0512771	0.00223969	0.0446508	0.200098	0.00505704	1.04024	1.90797	2.33102	0.276403	0.00670413	n.d.	4.39502	0.773939	0.209943	0.159153	6.15496	4.82791	1.04665	1.27532	5.98686	1.64839
124	red	Red 1986-1998	Amarone	1986	red	Italy - Veneto	barrel	0.000340623	0.00110206	6.06026	0.188312	n.d	n.d	0.273661	0.0158407	n.d	n.d	n.d	0.000130261	0.0333785	0.212744	0.00293396	0.000337877	0.595919	2.20319	0.104093	0.0095221	n.d.	3.40379	0.742014	0.367803	0.00531349	0	0.0443982	0.131451	n.d.	n.d.	n.d.
125	red	Red 1986-1998	Amarone	1991	red	Italy - Veneto	barrel	0.00464552	0.00531252	6.92555	0.188419	n.d	n.d	0.291627	0.0155783	n.d	0.00675665	n.d	0.000316934	0.0315363	0.235397	0.00336845	0.00227625	0.791082	1.18473	0.0549915	0.0117412	n.d.	2.13453	0.891578	0.326516	0.0104242	6.49051	0.443475	0.374813	0	0.439092	0.195469
126	red	Red 1986-1998	Amarone	1993	red	Italy - Veneto	barrel	0.00679344	0.00307076	6.90307	0.174071	n.d	n.d	0.253501	0.0158424	n.d	0.0113827	n.d	0.000464437	0.0342323	0.242187	0.00462883	0.00300069	0.734593	1.84602	0.0519824	0.0119963	n.d.	3.53995	0.812419	0.316155	0.0254987	8.16273	0.320226	0.482401	0.720961	0.351335	0.171696
127	red	Red 1986-1998	Amarone	1998	red	Italy - Veneto	barrel	0.00542161	0.00618096	3.8954	0.143551	n.d	n.d	0.282122	0.0176455	n.d	0.0041172	n.d	0.000861108	0.0299387	0.25109	0.00216249	0.00215176	0.308722	2.22687	0.0801074	0.0228618	n.d.	2.03351	0.981208	0.502067	0.0282475	9.71869	0.449344	0.131401	0.168658	0.284151	0.0991717
128	red	Red 2000-2008	Amarone	2001	red	Italy - Veneto	barrel	0.00374291	0.0136062	3.44494	0.134878	n.d	n.d	0.239347	0.0207936	n.d	0.007802	n.d	0.000661941	0.071805	0.226147	0.00245102	0.00246954	0.322547	1.00161	0.0786436	0.016945	n.d.	2.68048	0.974007	0.600677	0.0229662	5.25184	0.595886	0.526235	0.640499	1.08234	0.284783
129	red	Red 2000-2008	Amarone	2003	red	Italy - Veneto	barrel	0.104636	0.0793917	3.17692	0.129165	n.d	n.d	0.30593	0.0221822	n.d	0.017045	0,00012*	0.0017188	0.0606622	0.231326	0.00139195	0.0407117	0.157637	1.4633	0.126411	0.0149119	0.00121644	2.06566	1.04921	0.421144	0.0139528	15.3557	1.66431	0.858466	1.61346	1.88255	1.05292
130	red	Red 2000-2008	Amarone	2007	red	Italy - Veneto	barrel	0.121152	0.101476	5.33418	0.134062	n.d	n.d	0.277382	0.0212023	n.d	0.0273868	0,00085*	0.00205018	0.0640037	0.221383	0.00208598	0.0876772	0.533231	1.0395	0.156541	0.0213949	0.00130728	2.18917	0.967509	0.561438	0.0936013	8.898	1.26167	0.697041	0.820125	3.04668	0.943099
131	red	Red 2009-2013	Amarone	2009	red	Italy - Veneto	barrel	0.219826	0.0693905	5.62803	0.127147	n.d	n.d	0.228935	0.0243905	n.d	0.0826159	0,00145*	0.00152114	0.0676874	0.151967	0.00270269	0.0908691	0.27331	1.58741	0.237806	0.0109106	0.00138423	1.63959	0.987081	0.562094	0.0647368	2.21425	1.53238	0.782498	1.93057	5.38159	2.02103
132	red	Red 2009-2013	Amarone	2011	red	Italy - Veneto	barrel	0.212826	0.0931372	3.94417	0.127147	n.d	n.d	0.190471	0.0233796	n.d	0.0431236	0.00416463	0.00167016	0.0415638	0.145975	0.0034681	0.0926725	0.217658	1.1052	0.355024	0.0135137	0.0022768	2.72359	0.994016	0.484517	0.0419338	2.73902	1.57744	1.67006	2.67243	5.24926	2.05755
133	red	Red 2009-2013	Sagrantino	2010	red	Italy - Umbria	barrel	0.367228	0.164061	2.81048	0.127147	n.d	n.d	0.196177	0.0218988	n.d	0.584437	0.0241846	0.00321307	0.0335473	0.166134	0.00281527	2.47604	3.24395	0.903141	0.0853763	0.0184553	0.00137361	3.6203	0.716546	0.513344	0.0207138	41.2625	21.2985	1.57282	2.77364	19.1382	7.12618
134	red	Red 2009-2013	Sagrantino	2011	red	Italy - Umbria	barrel	0.135373	0.0460584	0.477643	0.127147	n.d	n.d	0.191354	0.0186718	n.d	0.177022	0.00942354	0.00239956	0.0272212	0.133009	0.00149262	1.17047	1.14755	1.59266	0.0932809	0.0149349	0.000551002	3.71724	0.658837	0.418503	0.0519781	27.2193	9.91854	2.00138	3.00506	19.7696	6.25739
135	Sparkling	Sparkling	Chardonnay	2009	white	Italy - Trentino		0.06434	0.03546	0.99142	n.d	0.00409	n.d	0.17835	0.00626	n.d	0.02491	0.00163	0.00021	0.01229	0.01528	0.00177	0.03131	0.2256	4.71675	0.20191	0,00063*	0.00036	1.89983	0.88801	0.07455	0.031	n.d.	0,04113*	0.19284	0.74468	0.13201	0.10955
136	Sparkling	Sparkling	Chardonnay		white	Italy - Trentino		0.04581	0.00685	7.6943	n.d	n.d	0.13206	0.18603	0.00657	n.d	0.01917	n.d	0.00028	0.01143	0.01471	0.00383	0.01489	0.97679	3.9725	0.21417	0.00176	0.00116	1.71221	0.90429	0.19432	0	n.d.	0,02366*	0.03326	n.d.	n.d.	n.d.
137	Sparkling	Sparkling	Chardonnay		white	Italy - Trentino		0.06493	0.0244	3.09691	n.d	0.0013	0.14859	0.18004	0.00676	n.d	0.00273	n.d	0.00032	0.02532	0.02501	0.00402	0.08171	0.81515	2.66051	0.22211	0.0019	0.00123	2.42637	0.76935	0.08802	0.02586	n.d.	n.d.	0.06166	n.d.	n.d.	n.d.
138	Sparkling	Sparkling	Chardonnay	2009	white	Italy - Trentino		0.02091	0.02174	4.80546	n.d	n.d	0.16214	0.15306	0.00682	n.d	0.00423	0,00032*	0.00033	0.00977	0.03001	0.00373	0.00827	0.75912	3.43925	0.22345	0.00321	0.00138	2.49936	0.83559	0.12415	0.04176	n.d.	0,02927*	0.09264	n.d.	n.d.	0.02487
139	Sparkling	Sparkling	Chardonnay		white	Italy - Trentino		0.02063	0.02772	4.0138	n.d	0.00123	0.13932	0.14843	0.00734	n.d	0.00131	n.d	0.00023	0.01188	0.03943	0.004	0.01385	0.70769	3.35562	0.17281	0.00298	0.00117	2.3356	0.8416	0.13034	0.03134	n.d.	n.d.	0.07819	0.20596	n.d.	n.d.
140	Sparkling	Sparkling	Chardonnay		white	Italy - Trentino		0.05124	0.00063	25.9828	n.d	0.00214	0.21289	0.18301	0.00728	n.d	0.01452	n.d	0.00021	0.01067	0.054	0.005	0.00533	0.73635	0.29847	0.13023	0.00408	0.00162	2.63587	0.90071	0.1184	0.02745	n.d.	0,02282*	n.d.	n.d.	n.d.	n.d.
141	Sparkling	Sparkling	Chardonnay		white	Italy - Trentino		0.05439	0.02327	2.07477	n.d	0.00352	n.d	0.1551	0.00667	n.d	0.01134	0.00232	0.00027	0.01169	0.03718	0.00173	0.0378	0.54692	2.82266	0.16568	0,00107*	0.00281	2.41916	0.81118	0.09749	0.01898	n.d.	0,0292*	0.24903	0.05976	0.06718	0.03519
142	Sparkling	Sparkling	Chardonnay		white	Italy - Trentino		0.02335	0.02035	3.25216	0,00010*	n.d	0.16818	0.19056	0.00646	n.d	0.01749	0.0016	0.00019	0.01762	0.0422	0.00361	0.03628	1.41437	3.03183	0.22693	0.00173	0.00168	2.25019	0.79909	0.11163	0.00859	n.d.	0,03257*	0.129	n.d.	n.d.	n.d.
143	Sparkling	Sparkling	Chardonnay		white	Italy - Trentino		0.01887	0.0043	29.2083	n.d	n.d	0.16032	n.d	0.00709	n.d	0.05615	n.d	0.00019	0.01514	0.06084	0.0034	0.0015	0.96034	1.2822	0.22512	0.00321	0.00342	1.26264	1.02967	0.12295	0.04002	n.d.	0,03131*	0.10272	0.12245	0.00223	n.d.
144	Sparkling	Sparkling	Chardonnay	2007	white	Italy - Trentino		0.0889	0.01422	3.54128	n.d	0.00412	0.15353	0.19805	n.d	n.d	0.0159	5e-05	0.00033	0.01949	0.02862	0.00175	0.02778	0.56166	4.04793	0.23628	0.00265	0.00267	1.91034	0.93564	0.12652	0.01007	n.d.	0,02262*	n.d.	n.d.	n.d.	n.d.
145	Sparkling	Sparkling	Chardonnay	2007	white	Italy - Trentino		0.05145	0.02897	5.19043	0,00065*	n.d	0.19194	0.21149	0.00646	n.d	0.01416	0.00054	0.00023	0.01292	0.03168	0.00328	0.0236	0.85433	3.56083	0.21691	0,00120*	0.00222	1.52456	0.86248	0.12977	0.01591	n.d.	0,02205*	0.11702	n.d.	n.d.	n.d.
146	Sparkling	Sparkling	Chardonnay		white	Italy - Trentino		0.01761	0.04127	0.40772	n.d	n.d	n.d	0.19655	0	n.d	0.00983	0.00198	0.00051	0.01411	0.03879	0.00224	0.03952	0.24235	3.71163	0.18774	0.00292	n.d.	1.82221	0.86479	0.06319	0.07026	n.d.	0,02203*	n.d.	n.d.	n.d.	n.d.
147	Sparkling	Sparkling	Chardonnay	2008	white	Italy - Trentino		0.09808	0.00431	10.9335	0,00042*	0.00246	0.14403	0.17058	0.0065	n.d	0.00464	0,00091*	0.00036	0.01897	0.03036	0.00299	0.01591	0.9499	4.07771	0.23512	0.00345	0.0011	2.37246	0.86905	0.12557	0.02146	n.d.	0,02760*	0.20915	0.33925	n.d.	0.02903
148	Sparkling	Sparkling	Chardonnay		white	Italy - Trentino		0.04627	0.01275	10.0268	0,00051*	0.00348	0.13814	0.1728	0.00693	n.d	0.02431	0,00046*	0.00025	0.01736	0.0727	0.00286	0.00742	0.79666	1.52918	0.1999	0.00247	0.00485	1.65838	1.0305	0.10945	0.05619	n.d.	0,02877*	0.04795	0.28294	n.d.	0.00639
149	Sparkling	Sparkling	Chardonnay	2009	white	Italy - Trentino		0.06244	0.03729	4.27789	n.d	0.0034	0.14392	0.17573	n.d	n.d	0.00526	0,00084*	0.00033	0.01573	0.03244	0.00233	0.03114	0.73965	4.13003	0.23935	0.00157	n.d.	1.75275	0.90503	0.10342	0.02472	n.d.	0,02251*	0.02188	n.d.	n.d.	n.d.
150	Sparkling	Sparkling	Chardonnay		white	Italy - Trentino		0.07621	0.01307	12.0094	n.d	0.00159	0.19665	0.19283	n.d	n.d	0.00234	n.d	0.00027	0.02647	0.04688	0.00396	0.00785	1.20235	3.68809	0.21399	0.00283	n.d.	1.86515	0.84414	0.12203	0.01645	n.d.	n.d.	0.09157	0.04205	n.d.	n.d.
151	Sparkling	Sparkling	Chardonnay		white	Italy - Trentino		0.09289	0.00989	2.43673	n.d	0.0028	n.d	0.19434	0.00633	n.d	n.d	n.d	0.00045	0.00975	0.06762	0.00123	0.0183	0.21521	1.76698	0.15548	0.00324	0.0016	1.06709	1.01425	0.12746	0.01397	n.d.	n.d.	0.04748	n.d.	n.d.	n.d.
152	Sparkling	Sparkling	Pinot noir		Rosè	Italy - Trentino		0.18187	0.00126	12.8559	0,00079*	0.00254	0.20208	0.20314	n.d	n.d	0.00253	0,00090*	0.00042	0.01367	0.04389	0.00066	0.02506	0.31726	0.43778	0.17025	0.00221	0.00181	2.77012	0.98741	0.10929	0.02429	n.d.	0.04486	0.41588	0.50105	0.09595	0.13494
153	Sparkling	Sparkling	Pinot noir		white	Italy - Trentino		0.07498	0.01168	12.3053	n.d	0.00184	0.20462	0.20324	n.d	n.d	0.00717	0,00032*	0.00047	0	0.03266	0.00297	0.02373	1.81148	3.6604	0.20502	0.00279	0.00114	2.85225	0.87832	0.10159	0.02496	n.d.	0,02210*	0.07389	n.d.	n.d.	n.d.
154	Sparkling	Sparkling	Pinot noir	2009	white	Italy - Trentino		0.04223	0.02106	0.20241	n.d	0.00124	n.d	0.17924	n.d	n.d	0.01875	0,00170*	0.00041	0.01314	0.01846	0.00218	0.08667	0.0771	4.01803	0.2027	0.00315	0.00185	1.73699	0.9201	0.10252	0.06602	n.d.	0,02387*	0.12451	n.d.	n.d.	n.d.
155	Sparkling	Sparkling	Prosseco	2015	white	Italy - Veneto		0.11596	0.10356	3.72829	0,00033*	n.d	n.d	0.15794	n.d	n.d	0.44366	0.05785	0.001	0.03524	0.08465	0.00678	0.18163	2.13861	1.66286	0.18975	0.0027	0.00258	6.15402	0.70447	0.13865	0.19018	n.d.	0.08567	0.03629	n.d.	0.17782	0.15424
156	Sparkling	Sparkling	Ribolla Gialla	2012	white	Italy - Udine		0.0552	0.0316	0.83409	n.d	0.00438	n.d	0.17528	0.00653	9e-05	0.0752	0.00639	0.00041	0.01873	0.01689	0.00136	0.06608	0.36361	4.38739	0.2932	0.00196	0.00119	1.58133	0.96213	0.17371	0.02415	n.d.	0.03561	0.12017	0.05636	0.02962	n.d.
157	Sparkling	Sparkling			white	Italy - Lombardy		0.02195	0.01705	1.23846	n.d	0.00064	n.d	0.16942	n.d	n.d	n.d	n.d	0.00036	0.01811	0.09639	0.00281	0.00842	0.36729	3.49858	0.24867	0.00276	0.00142	1.93654	0.847	0.144	0.07885	n.d.	n.d.	n.d.	n.d.	n.d.	n.d.
158	Sparkling	Sparkling		2004	white	Italy - Lombardy		0.07296	0.03458	2.0816	n.d	n.d	0.1921	0.21157	0.00653	0.00017	n.d	n.d	0.00042	0.02508	0.04574	0.00274	0.02196	0.4717	3.97653	0.35279	0.00436	0.0022	2.75182	1.02265	0.11287	0.03655	n.d.	0,02285*	n.d.	n.d.	n.d.	n.d.
159	Sparkling	Sparkling		2012	white	Italy - Udine		0.06082	0.03356	1.29839	n.d	0.00443	n.d	0.18921	0.00629	n.d	0.09458	0.00791	0.00061	0.01793	0.02252	0.00361	0.08547	0.26528	5.48988	0.39544	0.00263	0.00127	1.32445	0.96971	0.2301	0.04558	n.d.	0.05219	0.08764	0,02701*	0.15726	0.03047
160	Sparkling	Sparkling			white	France		0.07999	0.01133	3.22664	n.d	0.00156	n.d	0.19467	n.d	n.d	n.d	n.d	0.00022	0.01111	0.0419	0.00309	0.00605	0.32188	6.49162	0.48685	0.00228	0.00487	1.35859	1.02777	0.14837	0.02789	n.d.	0,02481*	n.d.	n.d.	n.d.	n.d.
161	Sparkling	Sparkling			white	France		0.04045	0.02609	2.80853	n.d	0.00094	0.14713	0.20094	n.d	n.d	0.00575	0,00013*	0.0003	0.0225	0.11143	0.00521	0.02574	0.51431	5.86101	0.39274	0.00228	0.00487	2.48541	0.91704	0.26054	0.03393	n.d.	0,02653*	n.d.	n.d.	n.d.	n.d.
162	Sparkling	Sparkling Riserva	Chardonnay	2005	white	Italy - Trentino		0.13027	0.00148	17.7744	n.d	n.d	0.33039	0.18702	0.0069	0.00012	0.00544	n.d	0.00039	0.01908	0.05375	0.00194	0.01633	0.55449	0.33698	0.16533	0.00415	0.00141	1.8191	0.94841	0.13042	0.04417	n.d.	0,02318*	0.03154	n.d.	n.d.	n.d.
163	Sparkling	Sparkling Riserva	Chardonnay	2004	white	Italy - Trentino		0.03833	0.00782	1.72655	n.d	n.d	0.13375	0.18942	0.00643	n.d	0.00202	n.d	0.0004	0.01415	0.05903	0.00224	0.01316	0.12624	2.16716	0.21219	0.00412	n.d.	1.60281	0.87299	0.16858	0.02108	n.d.	0,02227*	0.06812	n.d.	n.d.	n.d.
164	Sparkling	Sparkling Riserva	Chardonnay	2007	white	Italy - Trentino		0.04259	0.00704	17.7302	n.d	n.d	0.22607	0.18392	0.00667	0.00012	0.023	0,00012*	0.00019	0.0061	0.02993	0.00277	0.0087	1.70153	3.5439	0.19579	0.00239	0.00101	2.74144	0.8937	0.09304	0.01489	n.d.	0,02254*	0.09163	n.d.	n.d.	n.d.
165	Sparkling	Sparkling Riserva	Chardonnay	2004	white	Italy - Trentino		0.01425	0.01597	5.77215	0,00040*	n.d	0.18607	0.16648	0.00652	n.d	0.00904	0,00015*	0.00019	0.02429	0.08027	0.0027	0.0028	0.92748	2.6083	0.15925	0.00334	0.00257	1.43636	0.88459	0.08171	0.0283	n.d.	n.d.	0.07994	0.00745	n.d.	n.d.
166	Sparkling	Sparkling Riserva		2004	white	Italy - Lombardy		0.05686	0.02427	1.53027	0,00027*	0.00168	n.d	0.21812	0.00623	n.d	n.d	n.d	0.00038	0.01521	0.02522	0.0022	0.01778	0.53349	3.20134	0.27947	0.00453	0.00176	1.63472	0.99599	0.08315	0.01539	n.d.	0,02492*	n.d.	n.d.	n.d.	n.d.
167	Sparkling	Sparkling Riserva		2006	white	Italy - Lombardy		0.01827	0.00999	5.33126	n.d	0.0007	0.18656	0.15978	n.d	n.d	n.d	n.d	0.00023	0.00702	0.04829	0.00638	0.00156	1.42754	2.47791	0.21845	0.00375	0.0019	1.91773	0.93407	0.13457	0.058	n.d.	n.d.	n.d.	n.d.	n.d.	n.d.
168	Sparkling	Sparkling Rosé	Chardonnay		Rosè	Italy - Trentino		0.01391	0.02441	2.83725	n.d	n.d	0.13155	0.1584	n.d	9e-05	0.01301	0,00104*	0.00026	0.02025	0.07285	0.00293	0.01771	0.86927	3.163	0.20369	0.00235	0.00132	1.13226	0.90527	0.08282	0.02487	n.d.	0,02472*	0.22406	0.11213	0.03524	0.01754
169	Sparkling	Sparkling Rosé	Pinot noir		Rosè	Italy - Trentino		0.05674	0.01543	2.90337	0,00112*	0.00111	0.16128	0.179	0.00695	n.d	0.00117	n.d	0.00046	0.01008	0.02165	0.00102	0.0348	0.5601	2.16181	0.18701	0.00269	0.00125	2.2298	0.89223	0.14035	0.02159	n.d.	0,02727*	n.d.	n.d.	n.d.	n.d.
170	Sparkling	Sparkling Rosé	Pinot noir	2006	Rosè	Italy - Trentino		0.15471	0	8.895	n.d	0.00359	n.d	0.18913	n.d	n.d	0.00478	0,00158*	0.00026	0.02666	0.04748	0.00165	0.01794	0.54504	0.36814	0.16279	0.00221	0.00184	1.90747	0.99617	0.10696	0.03408	n.d.	0.07315	0.58388	1.19311	0.06046	0.05222
171	Sparkling	Sparkling Rosé	Pinot noir	2006	Rosè	Italy - Trentino		0.00698	0.00066	0.32931	n.d	n.d	n.d	0.18245	0.00678	n.d	0.00134	n.d	0.00029	0.03041	0.04392	0.00107	n.d.	0.02319	1.32761	0.18269	0.00408	0.00184	1.44376	0.91408	0.10627	0.0144	n.d.	0,02287*	0.15337	0.0827	n.d.	n.d.
172	white	white 2002-09	Verdicchio	2009	white	Italy - Marche		0.02407	0.03932	5.96842	n.d	0.00327	0.14986	0.20344	0.00673	n.d	0.09108	0.01374	0.00039	0.02285	0.05636	0.00634	0.06871	2.27578	1.66275	0.18685	0.00256	0.00119	3.46996	0.72888	0.17184	0.0053	n.d.	0.0564	0.11096	0,02126*	n.d.	n.d.
173	white	white 2002-09	Verdicchio	2006	white	Italy - Marche		0.0673	0.06955	2.98198	0,00178*	0.00532	0.13547	0.21761	0.00674	0.00028	0.05343	0.00675	0.00056	0.03962	0.05627	0.00453	0.08098	0.81645	2.53265	0.19415	0.00301	0.00103	2.69495	0.88319	0.12003	0.00528	n.d.	0.04849	0.4881	0.19427	0.08179	n.d.
174	white	white 2002-09	Verdicchio	2005	white	Italy - Marche		0.09318	0.03575	4.60151	0,00141*	0.00219	0.15527	0.25456	0.00637	n.d	0.0108	0,00019*	0.00053	0.01327	0.06577	0.00337	0.05163	0.75765	2.876	0.20415	0.00277	n.d.	2.51369	0.91977	0.09352	0.00709	n.d.	n.d.	0.06139	0.01793	n.d.	n.d.
175	white	white 2002-09	Verdicchio	2004	white	Italy - Marche		0.09006	0.04866	4.02812	0,00001*	n.d	0.13671	0.26866	0.00689	n.d	0.0075	n.d	0.00061	0.02169	0.08513	0.00132	0.06007	0.8522	3.10085	0.19503	0.00404	n.d.	2.47633	0.92743	0.13375	0.00685	1.11503	0,02509*	0.12962	n.d.	n.d.	n.d.
176	white	white 2002-09	Verdicchio	2002	white	Italy - Marche		0.09419	0.05455	6.78975	0,00133*	0.00227	0.17643	0.30527	0.00689	n.d	0.05896	0.0034	0.00051	0.01324	0.08981	0.00314	0.07774	1.38388	2.72784	0.20132	0.00403	0.00127	2.89611	0.92229	0.14378	n.d.	n.d.	0.05045	0.46767	0.23197	n.d.	n.d.
177	white	white 2002-09	Verdicchio	2003	white	Italy - Marche	barrel	0.08623	0.02996	9.14757	0,00011*	0.00075	0.14475	0.20782	0.0068	n.d	0.04506	0.00346	0.00042	0.01194	0.07523	0.00229	0.05124	0.64203	3.11669	0.27266	0.00294	n.d.	2.32256	1.02733	0.13584	0.00443	n.d.	0,02343*	0.0438	n.d.	n.d.	n.d.
178	white	white 2002-09	Verdicchio	2001	white	Italy - Marche	barrel	0.09365	0.03197	10.176	0,00052*	n.d	0.14767	0.30449	0.00674	0.00015	0.08746	0.00501	0.00076	0.01978	0.07768	0.00348	0.05161	0.88638	3.19818	0.21554	0.00285	n.d.	2.48669	0.9804	0.16823	n.d.	n.d.	0,03040*	0.14483	n.d.	n.d.	n.d.
179	white	white 2002-09	Verdicchio	2005	white	Italy - Marche	barrel	0.27022	0.03928	8.19649	0,00208*	0.00663	n.d	0.21083	0.00699	n.d	0.092	0.00778	0.00071	0.01105	0.07221	0.0015	0.1199	0.59821	1.37239	0.15884	0.004	0.0011	2.31161	0.99167	0.13963	n.d.	n.d.	0,02962*	0.19281	n.d.	n.d.	n.d.
180	white	white 2002-09	Verdicchio	2008	white	Italy - Marche		0.11126	0.0598	2.99328	0,00079*	0.00453	0.13	0.19956	0.00701	n.d	0.03119	0.00595	0.00053	0.01191	0.05933	0.00252	0.11152	0.34219	2.87841	0.24125	0.00188	0.00189	1.92621	0.8887	0.14498	0.00309	n.d.	0,02194*	0.08458	n.d.	n.d.	n.d.
181	white	white 2010-14	Verdicchio	2013	white	Italy - Marche		0.01601	0.04093	1.51272	n.d	0.00403	0.14625	0.20721	n.d	n.d	0.33329	0.02619	0.00053	0.00908	0.03628	0.00449	0.03923	1.11699	2.18558	0.23119	0.00251	n.d.	2.81554	0.82442	0.14292	0.02319	0.69974	0.29992	0.18216	0.28036	0.56414	0.1812
182	white	white 2010-14	Verdicchio	2011	white	Italy - Marche		0.01382	0.05069	2.89846	0,00089*	0.0012	0.19445	0.17731	0.00643	n.d	0.15904	0.0195	0.00067	0.01259	0.04469	0.00498	0.11845	1.53426	1.74444	0.21934	0.00262	0.00104	3.60354	0.72146	0.20392	0.03575	n.d.	0.13274	0.34973	0.39756	0.17553	0.05108
183	white	white 2010-14	Verdicchio	2010	white	Italy - Marche		0.01825	0.03572	2.28733	0,00033*	0.00211	0.14027	0.22467	0.0063	n.d	0.33383	0.02031	0.00045	0.00978	0.0704	0.00593	0.1008	1.3904	1.94821	0.21726	0.0026	0.00107	3.33552	0.77105	0.20923	0.02332	n.d.	0,02245*	0.03352	n.d.	n.d.	n.d.
184	white	white 2010-14	Verdicchio	2014	white	Italy - Marche	barrel	0.03306	0.06059	3.44944	0,00051*	0.00803	0.12874	0.16484	n.d	n.d	0.4754	0.02846	0.00047	0.01511	0.04356	0.00375	0.11849	1.19556	2.24464	0.20456	0.00287	0.00139	2.83153	0.8475	0.09564	0.01489	n.d.	0.43424	0.64495	1.19212	2.03495	0.68543
185	white	white 2010-14	Verdicchio	2013	white	Italy - Marche	barrel	0.02127	0.03981	4.15249	0,00010*	0.00682	0.1589	0.18506	0.00677	0.00026	0.30592	0.01848	0.00062	0.01824	0.05527	0.00665	0.08489	1.88985	2.14058	0.21703	0.00365	0.00108	2.38082	0.79347	0.13679	0.03766	n.d.	0.20696	0.31714	0.35897	0.87378	0.16172
186	white	white 2010-14	Verdicchio	2011	white	Italy - Marche	barrel	0.01331	0.02868	3.89895	0,00091*	0.00214	0.21632	0.22086	0.00694	n.d	0.15044	0.01274	0.00042	0.02183	0.04848	0.0058	0.06245	2.74976	1.78161	0.22454	0.00288	n.d.	3.43389	0.72741	0.16557	0.0085	n.d.	0.10792	0.25334	0.07111	0.10105	0.04626
187	white	white 2010-14	Verdicchio	2010	white	Italy - Marche	barrel	0.02489	0.03939	1.96461	0,00190*	0.00444	0.12982	0.20936	0.00673	n.d	0.13844	0.02193	0.00067	0.01025	0.05921	0.00667	0.14361	1.45113	2.07627	0.28175	0.00266	0.00161	3.3969	0.81163	0.17401	0.03549	n.d.	0,02685*	0.04904	n.d.	n.d.	n.d.
188	white	white 2010-14	Verdicchio	2014	white	Italy - Marche		0.05131	0.0734	1.9092	0,00192*	0.012	0.15204	0.17708	0.00652	n.d	0.19504	0.01991	0.0007	0.00895	0.03306	0.00401	0.17823	0.6181	2.49663	0.15246	0.00244	0.00092	2.92346	0.84471	0.07512	0.01858	n.d.	0.19092	0.35039	0.23367	0.89168	0.266
189	white	white 2010-14	Verdicchio	2013	white	Italy - Marche		0.04938	0.05508	1.73715	0,00174*	0.00468	0.1392	0.18622	0.00669	n.d	0.19657	0.01548	0.0004	0.03751	0.05009	0.00703	0.19442	0.72392	1.77831	0.1436	0.00335	0.00083	3.63216	0.71884	0.16205	0.02233	n.d.	0.22629	0.21242	0.31765	0.35524	0.19527
190	white	white 2010-14	Verdicchio	2014	white	Italy - Marche		0.07199	0.0747	2.71791	0,00091*	0.0096	0	0.17686	0.00681	n.d	0.65899	0.03892	0.00074	0.01775	0.03387	0.0016	0.13137	0.72622	2.83169	0.21119	0.00305	0.00186	2.6718	0.87544	0.09989	0.01645	n.d.	0.11957	0.09304	0.28953	0.33165	0.0615
191	white	white 2010-14	Verdicchio	2013	white	Italy - Marche		0.05101	0.06886	2.30921	0,00240*	0.00622	0.1575	0.18119	0.00659	n.d	0.30391	0.01967	0.00051	0.01197	0.04772	0.00431	0.14412	0.91848	2.45967	0.14867	0.00326	0.0014	2.73993	0.8668	0.16475	0.01256	n.d.	0.18606	0.2115	0.1543	0.20709	0.06804
192	white	white 2010-14	Verdicchio	2014	white	Italy - Marche		0.02975	0.06357	1.05595	n.d	0.00705	n.d	0.14974	0.00637	n.d	0.79103	0.0434	0.00052	0.0188	0.0562	0.00292	0.14281	0.6894	2.35027	0.22391	0.00183	0.00044	3.70699	0.86342	0.0991	0.03744	n.d.	0.49553	0.62259	0.62298	2.94046	0.55611
193	white	white 2015-16	Verdicchio	2015	white	Italy - Marche		0.03665	0.06241	1.93459	n.d	0.00737	0.13436	0.16609	0.0063	n.d	0.87801	0.05704	0.00084	0.02791	0.0383	0.00439	0.1412	2.80016	2.49991	0.28783	0.00139	0.00109	2.90031	0.89828	0.12368	0.01871	n.d.	0.61299	0.24713	0.61667	5.88468	1.03735
194	white	white 2015-16	Verdicchio	2016	white	Italy - Marche	barrel	0.02892	0.03717	3.16873	0,00092*	0.0029	0.14134	0.15626	n.d	n.d	0.45712	0.0286	0.00071	0.00317	0.03076	0.00865	0.11095	2.26361	2.02517	0.1807	0.00302	0.00281	3.09702	0.82341	0.12412	0.0222	n.d.	0.48877	0.36893	0.67777	5.48854	0.77406
195	white	white 2015-16	Verdicchio	2015	white	Italy - Marche		0.05931	0.08566	1.87554	0,00046*	0.01012	n.d	0.151	0.00654	n.d	0.93589	0.04514	0.00045	0.04264	0.03621	0.00442	0.2179	0.81663	1.74272	0.19347	0.00321	0.0014	3.16903	0.82916	0.13158	0.03518	n.d.	0.64378	0.66791	1.40366	3.57783	0.84053
